# Supplementary material for: Analysis of print news media framing of ketamine treatment in the United States and Canada from 2000 to 2015
Source: PLoS One. 2017 Mar 3;12(3):e0173202. doi: 10.1371/journal.pone.0173202 (PMC5336274; doi:10.1371/journal.pone.0173202)
Supplement: S1 Data — (XLSX) [file pone.0173202.s002.xlsx]

## Sheet: Sheet1
Author	Newspaper	Year	Country	1a derivateive of PCP	1b K is controlled drug	1c K has addiction potential	1d harmful effect of k use	1e Prev of k abuse in community	1f Other forms of misuse	1g NMDA antagonist	1h other mechanisms	1i Anesethesia	1j Depression	1k Bipolar disorder	1l Chronic pain	1m Other indications	1n legal status	1o Arrest of Dr/Indiv	1p fCOI	1q abuse of K by professionals	1r inapp prescribe k by Dr	1s Other legal aspects	1t article covers illegal aspect	1u Education article	1v article promotes medical use	1w article promotes k in psychiatric use	1x other themes	2a <2007	2a > 2007	2b<2007	2b>2007	2c<2007	2c>2007	2d<2007	2d>2007	2e<2007	2e>2007	2f<2007	2F>2007	2g<2007	2g>2007	2h<2007	2h>2007	2i<2007	2i>2007	2j<2007	2j>2007	2k<007	2k>2007
NA	Galveston Daily News	2006	US	2	2	2	1	2	2	1	2	1	1	2	2	nil	2	2	2	2	2	Nil	2	2	2	1	2	2		2		1		2		2		2		2		Nil		1		1		1
NA	Colorado Springs Gazaette	2013	US	2	2	1	1	2	2	2	2	1	1	2	2	nil	1	2	2	2	2	2	2	2	1	1	2		2		2		1		2		2		2		2		Nil		1		1		1
NA	Winnipeg Free Press	2010	US	1	1	1	1	2	2	2	2	1	1	2	2	nil	2	2	2	2	2	2	1	2	1	1	2		2		2		2		2		2		2		2		Nil		1		1		1
NA	Hutchinson News	2006	US	1	2	1	1	2	2	2	glutamatergic	2	1	2	2	nil	2	2	2	2	2	2	2	2	2	1	2	2		2		2		2		2		2		2		Nil		1		1		1
NA	Colorado Springs Gazaette	2011	US	2	2	1	1	2	2	2	2	1	1	2	2	nil	2	2	2	2	2	2	1	2	2	1	2		2		2		2		2		2		2		2		IV		1		1		1
NA	Cedar Rapids Gazette	2013	US	2	1	1	1	2	2	2	2	1	1	2	2	nil	1	2	2	2	2	2	1	2	2	1	2		2		2		2		2		2		2		2		Nil		1		2		2
Peter Gott MD	Logansport Pharos Tribune	2011	US	2	2	2	2	2	2	2	2	2	2	2	1	nil	1	2	2	2	2	2	2	2	1	2	2		2		2		2		2		2		2		2		2		2		2		2
NA	Burlington Hawk Eye	2005	US	2	2	2	2	2	date rape drug	2	2	2	2	2	2	Veterinary tranquilisation	1	2	2	2	2	2	1	1	2	2	Caution that it could be used as date rape drug	2		2		2		2		2		2		2		2		2		2		2
NA	Syracuse Post Standard	2002	US	2	2	2	2	2	date rape drug	2	2	2	2	2	2	Veterinary tranquilisation	2	2	2	2	2	2	1	1	2	2	Caution that it could be used as date rape drug	2		2		2		2		2		2		2		2		2		2		2
Peter Gott MD	Victorville Daily Press	2010	US	2	2	2	2	2	2	2	2	2	2	2	1	nil	1	2	2	2	2	2	2	2	1	2	Sidenote that K can be alternative treatment		2		2		2		2		2		2		2		2		2		2		2
Kevin Ellis (journalist)	Gastonia Gaston Gazette	2010	US	2	2	2	1	2	date rape drug	2	2	2	2	2	2	Veterinary tranquilisation	1	1	2	2	2	2	1	2	2	2	Caution that it could be used as date rape drug		2		2		2		2		2		2		2		2		2		2		2
NA	Doylestown Intelligencer	2001	US	2	2	2	2	1	2	2	2	2	2	2	2	"used primary for children, persons of poor health and in veterinary medicine"	2	2	2	2	2	Looking to arrest robbery of K from vet	1	2	2	2	Notice for people with information to contact police		2		2		2		2		2		2		2		2		2		2		2
Alvin Community College Department of Mental Health and Addiction Technology Studies	Brazosport Facts	2003	US	1	2	1	2	1	all night dance parties	2	2	2	2	2	2	Animal anesthesia	2	2	2	2	2	2	1	1	2	2	Advertising about course to eduate parents on drugs, behaviour and society	2		2		2		2		2		2		2		2		2		2		2
Melissa Healy (journalist)	Victorville Press Dispatch	2014	US	2	2	1	2	2	party drug	2	2	1	2	2	2	nil	2	2	2	2	2	2	1	2	2	2	New drug MI-4 as superior to ketamine		1		2		2		2		2		2		2		1 "induce out of body high so abuse potential"		2		1		2
Mary Alice Meli	New Castle News	2003	US	2	2	1	2	2	club drug	2	2	2	2	2	2	nil	2	2	2	2	2	2	1	1	2	2	Information of common drugs abused by teens	2		2		2		2		2		2		2		2		2		2		2
Robert Hart (from Hart Pharmacy, article of new pharm updates as form of advertisement for the pharmacy)	Galveston County Daily News	2013	US	2	2	2	2	2	2	2	2	1	1	2	2	nil	2	2	1	2	2	2	2	2	2	1	2		2		2		2		2		2		2		2		2		1		2		1
NA	Nashua Telegraph	2007	US	2	1	2	2	2	dance club, "rave culture"	2	2	1	2	2	2	nil	1	1	2	2	2	2	1	2	2	2	2	2		2		2		2		2		2		2		2		2		2		2
John Mobus (from Lowers Pharmacy, article of new pharm updates as form of advertisement for the pharmacy)	Bedford Gazette	2013	US	2	2	2	2	2	2	2	2	1	1	2	2	nil	2	2	1	2	2	2	2	2	2	1	2		2		2		2		2		2		2		2		2		1		2		1
Veronika Oleksyn (Associated press writer)	Gettysburg Times	2010	US	2	2	2	2	1	date rape drug	2	2	2	2	2	2	nil	1	2	2	2	2	2	1	2	2	2	2		2		2		2		2		2		2		2		2		2		2		2
NA	Daily Herald Suburban Chicago	2004	US	2	2	2	2	2	club drug	2	2	1	2	2	2	nil	2	2	2	2	2	2	1	1	2	2	Advertisement for drug talk by Shelter Inc	2		2		2		2		2		2		2		2		2		2		2
NA	Fitchburg Sentinel And Enterprise	2009	US	2	2	2	2	2	club drug	2	2	2	2	2	2	"used mostly by veterinaries on animals"	2	2	2	2	2	2	1	1	2	2	Information of common drugs abused by teens		2		2		2		2		2		2		2		2		2		2		2
Bill Blair (journalist)	Tribune Democrat	2001	US	2	2	2	2	1	club drug	2	2	2	2	2	2	Veterinary use as an anesthetic	1	2	2	2	2	2	1	2	2	2	2	2		2		2		2		2		2		2		2		2		2		2
NA	Colorado Springs Gazette	2003	US	2	1	2	2	2	2	2	2	2	2	2	2	nil	1	1	2	2	2	2	1	2	2	2	2	2		2		2		2		2		2		2		2		2		2		2
Veronika Oleksyn (Associated press writer)	Lethbridge Herald	2010	US	2	2	2	2	1	date rape drug	2	2	2	2	2	2	nil	1	2	2	2	2	2	1	2	2	2	2		2		2		2		2		2		2		2		2		2		2		2
NA	Cumberland Times News	2008	US	2	2	2	2	1	club drug	2	2	2	2	2	2	tranquiliser used most often on animals	2	2	2	2	2	2	1	1	2	2	Information of common drugs abused by teens		2		2		2		2		2		2		2		2		2		2		2
NA	Joplin Globe	2005	US	2	2	2	2	2	date rape drug	2	2	2	2	2	2	nil	2	1	2	2	2	2	1	2	2	2	2	2		2		2		2		2		2		2		2		2		2		2
Alvin Community College Department of Mental Health and Addiction Technology Studies	Brazosport Facts	2003	US	1	2	1	2	1	all night dance parties	2	2	2	2	2	2	Animal anesthesia	2	2	2	2	2	2	1	1	2	2	Advertising about course to eduate parents on drugs, behaviour and society	2		2		2		2		2		2		2		2		2		2		2
NA	Daily Herald Suburban Chicago	2000	US	2	2	2	2	2	club drug	2	2	2	2	2	2	nil	2	2	2	2	2	2	1	2	2	2	Advertisement for various programmes/talks, including for "Club Drugs: the Truth and the Dangers"	2		2		2		2		2		2		2		2		2		2		2
NA	Hutchinson News	2007	US	2	2	2	2	2	2	2	2	1	1	2	2	nil	2	2	2	2	2	2	2	2	2	2	Need for new/better antidepressants, and experts experimenting with K	2		2		2		2		2		2		2		2		1		2		2
NA	Elyria Chronicle Telegram	2013	US	2	2	2	2	2	2	2	2	2	1	2	1	nil	2	2	2	2	2	2	2	2	1	1	2		2		2		2		2		2		2		2		2		1		2		1
Tona Kunz (journalist)	Daily Herald Suburban Chicago	2004	US	2	2	2	2	1	club drug	2	2	2	2	2	2	animal tranquiliser	1	2	2	2	2	2	1	2	2	2	2	2		2		2		2		2		2		2		2		2		2		2
NA	Daily Herald Suburban Chicago	2004	US	2	2	2	2	1	club drug	2	2	2	2	2	2	animal tranquiliser	1	2	2	2	2	2	1	2	2	2	2	2		2		2		2		2		2		2		2		2		2		2
NA	Roswell Daily Record	2003	US	2	2	2	2	2	club drug	2	2	2	2	2	2	nil	2	2	2	2	2	2	2	1	2	2	Info sheet of the signs of various types of drug abuse	2		2		2		2		2		2		2		2		2		2		2
NA	Portsmouth Herald	2003	US	2	1	2	2	2	club drug	2	2	2	2	2	2	horse transquiliser	1	2	2	2	2	2	1	1	2	2	Increase awareness of illicit drugs and their ADRs	2		2		2		2		2		2		2		2		2		2		2
Tona Kunz (journalist)	Daily Herald Suburban Chicago	2004	US	2	2	2	2	1	club drug	2	2	2	2	2	2	animal tranquiliser	1	2	2	2	2	2	1	2	2	2	2	2		2		2		2		2		2		2		2		2		2		2
NA	Cedar Rapids Gazette	2002	US	2	2	2	2	2	2	2	2	2	2	2	2	animal tranquiliser	2	1	2	2	2	2	1	2	2	2	Arrest of officer selling drugs	2		2		2		2		2		2		2		2		2		2		2
NA	Cumberland Times News	2008	US	2	2	2	2	2	club drug	2	2	2	2	2	2	nil	2	2	2	2	2	2	2	1	2	2	Education about drugs		2		2		2		2		2		2		2		2		2		2		2
John Mobus (from Lowers Pharmacy, article of new pharm updates as form of advertisement for the pharmacy)	Bedford Gazette	2010	US	2	2	2	2	2	2	2	2	2	1 (depression in bipolar)	1	2	nil	2	2	1	2	2	2	2	2	2	1	2		2		2		2		2		2		2		2		2		1		2		1
NA	Cedar Rapids Gazette	2002	US	2	1 (if arrested because of stealing from vet, can I infer its controlled??)	2	2	2	club drug	2	2	2	2	2	2	Animal anesthesia	2	2	2	2	2	2	1 (burglary from vet office, but not proven to be for illegal use…)	2	2	2	Usage of pet antibiotics for human use and K for club use	2		2		2		2		2		2		2		2		2		2		2
NA	Indiana Gazette	2012	US	2	1 (if arrested because of selling the drug, can I infer that its controlled?)	2	2	2	illegal online drug store	2	2	2	2	2	2	nil	2	1	2	2	2	2	1	2	2	2	Arrest of owners of online drug store		2		2		2		2		2		2		2		2		2		2		2
Kyle Beganstose (journalist)	Doylestown Intelligencer	2014	US	2	2	2	2	2	2	2	2	1	2	2	2	horse transquiliser	2	2	2	2	2	2	2	2	1	2	Benefits of using K as sedation of agitated patients by EMS		2		2		2		2		2		2		2		2		2		2		2
Alan J. Leshner (PhD director, National Institute on Drug Abuse, National Institute of Health)	Daily Herald Suburban Chicago	2000	US	2	2	2	2	2	club drug and date rape drug	2	2	1	2	2	2	nil	2	2	2	2	2	2	1	1	2	2	Information of different kinds of drugs		2		2		2		2		2		2		2		2		2		2		2
NA	Annapolis Capital	2009	US	2	1	2	2	2	2	2	2	2	2	2	2	animal euthanasia	2	2	2	2	2	2	2	2	2	2	Allowing K to be used for animal euthanasia	2		2		2		2		2		2		2		2		2		2		2
[truncated: 40 more columns]

## Sheet: Eliminated
Eliminated papers
Chris Delaney (substance abuse prevention specialist, allegany county health department)	Cumberland Times News (focus on ecstasy)	The dangerous lure of Ecstasy	2001	US	2	2	2	2	2	club drug, mixed with ecstasy pills	2	2	2	2	2	2	nil	2	2	2	2	2	2	1	1 (but education on esctasy, not K)	2	2	Education about dangers of esctasy	2		2		2		2		2		2		2		2		2		2		2
Gerald Gauthier (journalist)	Lethbridge Herald (focus on meth use, just mention in passing many meth addicts are already hooked on K too)	Meth use surging	2002	US	2	2	1	2	2	2	2	2	2	2	2	2	nil	2	2	2	2	2	2	1	2	2	2	2	2		2		2		2		2		2		2		2		2		2		2
NA	Portsmouth Herald (whole article about defensive drinking, only K mentioned was "other drugs that have been used in sexual assault are Rohypnol and Ketamine")	More women now practicing defensive drinking in public	2005	US	2	2	2	2	2	date rape drug	2	2	2	2	2	2	nil	2	2	2	2	2	2	1	2	2	2	Sidenote that K can be used in sexual assault	2		2		2		2		2		2		2		2		2		2		2
Barry Mccaffrey (journalist)	Kokomo Tribune (about ecstasy, ketamine just mentioned in passing, used in combination with ecstasy to conteract jitteriness)	Ecstasy threatens health, well-being of American youth	2000	US	2	2	2	2	2	club drug, used in combination with ecstasy to combat jitteriness ADR of ecstasy	2	2	2	2	2	2	animal tranquiliser	2	2	2	2	2	2	1	2	2	2	Education about Ecstasy	2		2		2		2		2		2		2		2		2		2		2
	Winnepeg Free Press (only about esctasy???)		2000	US
	Lowell Sun (Just Esctasy)		2000	US
NA	Lowell Sun (Just mentioned one of them also possessed K in passing)	Lowell Ecstasy raid ends in three arrests	2002	US	2	1	2	2	2	2	2	2	2	2	2	2	nil	1	1	2	2	2	2	1	2	2	2	2	2		2		2		2		2		2		2		2		2		2		2
Tanya Tasovac	Daily Herald Suburban Chicago (K mentioned in passing as one of the drugs she abused)	Clean today, regretting a past filled with drugs	2003	US	2	2	1	2	2	club drug	2	2	2	2	2	2	nil	2	2	2	2	2	2	1	2	2	2	Regretful letter of ex-drug addict
	Walla Walla Union Bulletin (talk about harmful drugs, focusing on nicotine, alcohol and heroin; K only mentioned when listing a whole list of other e.g. of drugs)	(no title)	2013	US
	Joplin Globe (only discussed prevalence, with K only appearing in the graph of the study results as very low prevalence)	Teens using prescription drugs to get high, study says	2005	US
	Cumberland Times News (focus on esctasy and only mentioned K in passing once in a list of examples of other club drugs)	Club drug'	2002	US
	Nashua Telegraph (only abt ecstasy)		14 April 2002, pg 87
	New Castle News (mainly about meth and ecstasy, K just mentioned in passing)	Drugs	2002	US
Peter Gott MD	Titusville Herald	Gott: RSD helped by hydrotherapy	2010	US	2	2	2	2	2	2	2	2	2	2	2	1	nil	1	2	2	2	2	2	2	2	1	2	Sidenote that K can be alternative treatment		2		2		2		2		2		2		2		2		2		2
Peter Gott MD	Ironwood Daily Globe	RSD helped by hydrotherapy	2010	US	2	2	2	2	2	2	2	2	2	2	2	1	nil	1	2	2	2	2	2	2	2	1	2	Sidenote that K can be alternative treatment		2		2		2		2		2		2		2		2		2		2
Peter Gott MD	Barstow Desert Dispatch	RSD helped by hydrotherapy	2010	US	2	2	2	2	2	2	2	2	2	2	2	1	nil	1	2	2	2	2	2	2	2	1	2	Sidenote that K can be alternative treatment		2		2		2		2		2		2		2		2		2		2
Peter Gott MD	Doylestown Intelligencer	Hydrotherapy may provide RSD relief	2010	US	2	2	2	2	2	2	2	2	2	2	2	1	nil	1	2	2	2	2	2	2	2	1	2	Sidenote that K can be alternative treatment		2		2		2		2		2		2		2		2		2		2
Peter Gott MD	Ashtabula Star Beacon	RSD helped by hydrotherapy	2010	US	2	2	2	2	2	2	2	2	2	2	2	1	nil	1	2	2	2	2	2	2	2	1	2	Sidenote that K can be alternative treatment		2		2		2		2		2		2		2		2		2		2
Peter Gott MD	Atchison Globe	RSD helped by hydrotherapy	2010	US	2	2	2	2	2	2	2	2	2	2	2	1	nil	1	2	2	2	2	2	2	2	1	2	Sidenote that K can be alternative treatment		2		2		2		2		2		2		2		2		2		2
Peter Gott MD	Porterville Recorder	Hydrotherapy helps those suffering from RSD	2010	US	2	2	2	2	2	2	2	2	2	2	2	1	nil	1	2	2	2	2	2	2	2	1	2	Sidenote that K can be alternative treatment		2		2		2		2		2		2		2		2		2		2
Peter Gott MD	Porterville Recorder (exactly the same as the other Porterville Recorder article, but published on different date)	RSD is a complex pain disorder	2010	US	2	2	2	2	2	2	2	2	2	2	2	1	nil	1	2	2	2	2	2	2	2	1	2	Sidenote that K can be alternative treatment		2		2		2		2		2		2		2		2		2		2
Peter Gott MD	Sedalia Democrat	Keep up hope when living with chronic pain	2010	US	2	2	2	2	2	2	2	2	2	2	2	1	nil	1	2	2	2	2	2	2	2	1	2	Sidenote that K can be alternative treatment		2		2		2		2		2		2		2		2		2		2
Peter Gott MD	Newport Daily News	Hydrotherapy eases pain disorder	2010	US	2	2	2	2	2	2	2	2	2	2	2	1	nil	1	2	2	2	2	2	2	2	1	2	Sidenote that K can be alternative treatment		2		2		2		2		2		2		2		2		2		2
Peter Gott MD	Gastonia Gaston Gazette	(no title)	21 August 2010, pg 24	US	2	2	2	2	2	2	2	2	2	2	2	1	nil	1	2	2	2	2	2	2	2	1	2	Sidenote that K can be alternative treatment		2		2		2		2		2		2		2		2		2		2
Peter Gott MD	Terre Haute Tribune Star	Gott: RSD helped by hydrotherapy	2010	US	2	2	2	2	2	2	2	2	2	2	2	1	nil	1	2	2	2	2	2	2	2	1	2	Sidenote that K can be alternative treatment		2		2		2		2		2		2		2		2		2		2
NA	Daily Herald Suburban Chicago (same but 26 Oct 2004)	Officer to give talk on club drugs	2004	US	2	2	2	2	2	club drug	2	2	1	2	2	2	nil	2	2	2	2	2	2	1	1	2	2	Advertisement for drug talk by Shelter Inc	2		2		2		2		2		2		2		2		2		2		2
NA	Daily Herald Suburban Chicago (same and also 29 Oct but articles next to it is different)	Officer to give talk on club drugs	2004	US	2	2	2	2	2	club drug	2	2	1	2	2	2	nil	2	2	2	2	2	2	1	1	2	2	Advertisement for drug talk by Shelter Inc	2		2		2		2		2		2		2		2		2		2		2
NA	Daily Herald Suburban Chicago (same and also 26 Oct 2004, but articles next to it different)	Officer to give talk on club drugs	2004	US	2	2	2	2	2	club drug	2	2	1	2	2	2	nil	2	2	2	2	2	2	1	1	2	2	Advertisement for drug talk by Shelter Inc	2		2		2		2		2		2		2		2		2		2		2
NA	Daily Herald Suburban Chicago (published 22 Oct 2004)	Officer to give talk on club drugs	2004	US	2	2	2	2	2	club drug	2	2	1	2	2	2	nil	2	2	2	2	2	2	1	1	2	2	Advertisement for drug talk by Shelter Inc	2		2		2		2		2		2		2		2		2		2		2
NA	Cumberland Times News (exact same article as the one published in 2008)	Club drugs	2007	US	2	2	2	2	1	club drug	2	2	2	2	2	2	tranquiliser used most often on animals	2	2	2	2	2	2	1	1	2	2	Information of common drugs abused by teens		2		2		2		2		2		2		2		2		2		2
NA	Daily Herald Suburban Chicago (published 9 October 2000, similar to 2 Oct 2000, publicising same talk)	At the Hospitals	2000	US	2	2	2	2	2	club drug	2	2	2	2	2	2	nil	2	2	2	2	2	2	1	2	2	2	Advertisement for various programmes/talks, including for "Club Drugs: the Truth and the Dangers"	2		2		2		2		2		2		2		2		2		2		2
NA	Daily Herald Suburban Chicago (exactly the same as the other titled project X, published same day, just next to different articles)	Project X: Campaign also stresses legal price	2004	US	2	2	2	2	1	club drug	2	2	2	2	2	2	animal tranquiliser	1	2	2	2	2	2	1	2	2	2	2	2		2		2		2		2		2		2		2		2		2		2
[truncated: 27 more columns]
